# Supplementary material for: Research on Genotype Markers for Plant Height and Assisted Breeding of Key Sorghum Resources in China
Source: Genes (Basel). 2024 Jan 9;15(1):83. doi: 10.3390/genes15010083 (PMC10815169; doi:10.3390/genes15010083)
Supplement: Supplementary file 1 [file genes-15-00083-s001.zip]

Archive with 1 entries (1 files):
- genes-2781553-supplementary.pdf
